# Supplementary material for: Safety and Feasibility of Functional Repetitive Neuromuscular Magnetic Stimulation of the Gluteal Muscles in Children and Adolescents with Bilateral Spastic Cerebral Palsy
Source: Children (Basel). 2023 Oct 31;10(11):1768. doi: 10.3390/children10111768 (PMC10670153; doi:10.3390/children10111768)
Supplement: Supplementary file 1 [file children-10-01768-s001.zip]

Archive with 4 entries (4 files):
- 220907_supplemental S1_rnms gluteus_feasbility.pdf
- 220907_supplemental S2_rnms glutes_feasibility.pdf
- 220907_supplemental table S1_rnms gluteus_feasibility_excercises.pdf
- 221116_supplemental table S2_rnms gluteus_feasibility_feedback_update.pdf
